# Supplementary material for: The Origin Recognition Complex Interacts with a Subset of Metabolic Genes Tightly Linked to Origins of Replication
Source: PLoS Genet. 2009 Dec 4;5(12):e1000755. doi: 10.1371/journal.pgen.1000755 (PMC2778871; doi:10.1371/journal.pgen.1000755)
Supplement: Table S2 — ORF-ORC sites. (0.08 MB XLS) [file pgen.1000755.s006.xls]

## Sheet: Sheet1
Chrom	Start	End	Syst name	Gene name	Start	End	Strand	oriDB status	Xu et al 2006	Azvolinsky et al 2009	Function
1	35400	36300	YAL060W	BDH1	35156	36304	W				NAD-dependent (2R,3R)-2,3-butanediol dehydrogenase, a zinc-containing medium-chain alcohol dehydrogenase, produces 2,3-butanediol from acetoin during fermentation and allows using 2,3-butanediol as a carbon source during aerobic growth
1	57900	58500	YAL044C	GCV3	57951	58463	C			Pol2	H subunit of the mitochondrial glycine decarboxylase complex, required for the catabolism of glycine to 5,10-methylene-THF; expression is regulated by levels of levels of 5,10-methylene-THF in the cytoplasm
1	71800	73600	YAL038W	CDC19	71787	73289	W		ORC-MCM		Pyruvate kinase, functions as a homotetramer in glycolysis to convert phosphoenolpyruvate to pyruvate, the input for aerobic (TCA cycle) or anaerobic (glucose fermentation) respiration
1	113500	114600	YAL020C	ATS1	113615	114616	C			Pol2	Protein required, with Elongator complex, Kti11p, and Kti12p, for modification of wobble nucleosides in tRNA; has a potential role in regulatory interactions between microtubules and the cell cycle
1	129700	130400	YAL013W	DEP1	129271	130533	W				Transcriptional modulator involved in regulation of structural phospholipid biosynthesis genes and metabolically unrelated genes, as well as maintenance of telomeres, mating efficiency, and sporulation
1	131100	132200	YAL012W	CYS3	130802	131986	W				Cystathionine gamma-lyase, catalyzes one of the two reactions involved in the transsulfuration pathway that yields cysteine from homocysteine with the intermediary formation of cystathionine
1	139200	141400	YAL005C	SSA1	139505	141433	C		ORC	Rrm3	ATPase involved in protein folding and nuclear localization signal (NLS)-directed nuclear transport; member of heat shock protein 70 (HSP70) family; forms a chaperone complex with Ydj1p; localized to the nucleus, cytoplasm, and cell wall
1	142500	143300	YAL003W	EFB1	142176	143162	W		ORC		Translation elongation factor 1 beta; stimulates nucleotide exchange to regenerate EF-1 alpha-GTP for the next elongation cycle; part of the EF-1 complex, which facilitates binding of aminoacyl-tRNA to the ribosomal A site
1	190400	192300	YAR035W	YAT1	190187	192250	W				Outer mitochondrial carnitine acetyltransferase, minor ethanol-inducible enzyme involved in transport of activated acyl groups from the cytoplasm into the mitochondrial matrix
2	200	3000	YBL113C		280	2658	C	Confirmed ARS		Pol2	Helicase-like protein encoded within the telomeric Y' element
2	37200	39000	YBL099W	ATP1	37050	38687	W	Dubious ARS			Alpha subunit of the F1 sector of mitochondrial F1F0 ATP synthase, which is a large, evolutionarily conserved enzyme complex required for ATP synthesis
2	158900	159500	YBL033C	RIB1	158659	159696	C				GTP cyclohydrolase II; catalyzes the first step of the riboflavin biosynthesis pathway
2	163100	163900	YBL030C	PET9	163044	164000	C				Major ADP/ATP carrier of the mitochondrial inner membrane, exchanges cytosolic ADP for mitochondrially synthesized ATP; required for viability in many common lab strains carrying a mutation in the polymorphic SAL1 gene
2	192900	193500	YBL016W	FUS3	192454	193515	W				Mitogen-activated protein kinase involved in mating pheromone response; activated by phosphorylation by Ste7p; provides specificity during the mating vs. filamentous growth response by phosphorylating transcriptional and cytoplasmic targets
2	194500	195700	YBL015W	ACH1	194125	195705	W				Acetyl-coA hydrolase, primarily localized to mitochondria; required for acetate utilization and for diploid pseudohyphal growth
2	300400	301300	YBR031W	RPL4A	300166	301254	W		ORC		N-terminally acetylated protein component of the large (60S) ribosomal subunit, nearly identical to Rpl4Bp and has similarity to E. coli L4 and rat L4 ribosomal proteins
2	373900	375700	YBR068C	BAP2	373858	375687	C			Rrm3	High-affinity leucine permease, functions as a branched-chain amino acid permease involved in the uptake of leucine, isoleucine and valine; contains 12 predicted transmembrane domains
2	477800	479200	YBR118W	TEF2	477665	479041	W	Likely ARS	ORC-MCM	Pol2, Rrm3	Translational elongation factor EF-1 alpha; also encoded by TEF1; functions in the binding reaction of aminoacyl-tRNA (AA-tRNA) to ribosomes
2	489000	490300	YBR126C	TPS1	488899	490386	C				Synthase subunit of trehalose-6-phosphate synthase/phosphatase complex, which synthesizes the storage carbohydrate trehalose; also found in a monomeric form; expression is induced by the stress response and repressed by the Ras-cAMP pathway
2	808800	809500	YBR301W	DAN3	809051	809413	W				Cell wall mannoprotein with similarity to Tir1p, Tir2p, Tir3p, and Tir4p; expressed under anaerobic conditions, completely repressed during aerobic growth
3	50900	52600	YCL040W	GLK1	50838	52340	W				Glucokinase, catalyzes the phosphorylation of glucose at C6 in the first irreversible step of glucose metabolism; one of three glucose phosphorylating enzymes; expression regulated by non-fermentable carbon sources
3	66100	68200	YCL030C	HIS4	65934	68333	C				Multifunctional enzyme containing phosphoribosyl-ATP pyrophosphatase, phosphoribosyl-AMP cyclohydrolase, and histidinol dehydrogenase activities; catalyzes the second, third, ninth and tenth steps in histidine biosynthesis
3	91400	92600	YCL018W	LEU2	91324	92418	W			Rrm3	Beta-isopropylmalate dehydrogenase, catalyzes the third step in the leucine biosynthesis pathway
3	120800	122300	YCR005C	CIT2	120944	122326	C			Rrm3	Citrate synthase, catalyzes the condensation of acetyl coenzyme A and oxaloacetate to form citrate, peroxisomal isozyme involved in glyoxylate cycle; expression is controlled by Rtg1p and Rtg2p transcription factors
3	137800	139400	YCR012W	PGK1	137744	138994	W	Dubious ARS	ORC-MCM	Pol2, Rrm3	3-phosphoglycerate kinase, catalyzes transfer of high-energy phosphoryl groups from the acyl phosphate of 1,3-bisphosphoglycerate to ADP to produce ATP; key enzyme in glycolysis and gluconeogenesis
3	247400	248000	YCR073W-A	SOL2	246960	247907	W				Protein with a possible role in tRNA export; shows similarity to 6-phosphogluconolactonase non-catalytic domains but does not exhibit this enzymatic activity; homologous to Sol1p, Sol3p, and Sol4p
3	307500	308300	YCR104W	PAU3	307798	308172	W	Likely ARS	ORC		Part of 23-member seripauperin multigene family encoded mainly in subtelomeric regions, active during alcoholic fermentation, regulated by anaerobiosis, negatively regulated by oxygen, repressed by heme
4	123600	124500	YDL188C	PPH22	123866	124999	C	Confirmed ARS	ORC-MCM		Catalytic subunit of protein phosphatase 2A, functionally redundant with Pph21p; methylated at C terminus; forms alternate complexes with several regulatory subunits; involved in signal transduction and regulation of mitosis
4	236300	238400	YDL126C	CDC48	236157	238664	C	Likely ARS			ATPase in ER, nuclear membrane and cytosol with homology to mammalian p97; in a complex with Npl4p and Ufd1p participates in retrotranslocation of ubiquitinated proteins from the ER into the cytosol for degradation by the proteasome
4	412100	413300	YDL022W	GPD1	411822	412997	W				NAD-dependent glycerol-3-phosphate dehydrogenase, key enzyme of glycerol synthesis, essential for growth under osmotic stress; expression regulated by high-osmolarity glycerol response pathway; homolog of Gpd2p
4	427200	428600	YDL014W	NOP1	427361	428344	W		ORC		Nucleolar protein, component of the small subunit processome complex, which is required for processing of pre-18S rRNA; has similarity to mammalian fibrillarin
4	508400	509400	YDR033W	MRH1	508144	509106	W				Protein that localizes primarily to the plasma membrane, also found at the nuclear envelope; has similarity to Hsp30p and Yro2p, which are induced during heat shock
4	548900	550300	YDR046C	BAP3	548760	550574	C				Amino acid permease involved in the uptake of cysteine, leucine, isoleucine and valine
4	600800	602300	YDR077W	SED1	600790	601806	W			Rrm3	Major stress-induced structural GPI-cell wall glycoprotein in stationary-phase cells, associates with translating ribosomes, possible role in mitochondrial genome maintenance; ORF contains two distinct variable minisatellites
4	836600	838100	YDR188W	CCT6	836418	838058	W				Subunit of the cytosolic chaperonin Cct ring complex, related to Tcp1p, essential protein that is required for the assembly of actin and tubulins in vivo; contains an ATP-binding motif
4	1236600	1238100	YDR381W	YRA1	1236550	1237996	W				Nuclear protein that binds to RNA and to Mex67p, required for export of poly(A)+ mRNA from the nucleus; member of the REF (RNA and export factor binding proteins) family; another family member, Yra2p, can substitute for Yra1p function
4	1329100	1330200	YDR432W	NPL3	1328775	1330019	W				RNA-binding protein that carries poly(A)+ mRNA from the nucleus into the cytoplasm; dissociation from mRNAs is promoted by Mtr10p; phosphorylated by Sky1p in the cytoplasm
4	1489400	1489900	YDR524C-B		1489590	1489790	C			Rrm3	Putative protein of unknown function
5	16400	17900	YEL071W	DLD3	16355	17845	W	Likely ARS			D-lactate dehydrogenase, part of the retrograde regulon which consists of genes whose expression is stimulated by damage to mitochondria and reduced in cells grown with glutamate as the sole nitrogen source, located in the cytoplasm
5	40200	41900	YEL060C	PRB1	40046	41953	C				Vacuolar proteinase B (yscB), a serine protease of the subtilisin family; involved in protein degradation in the vacuole and required for full protein degradation during sporulation
5	59200	60500	YEL050C	RML2	59670	60851	C	Confirmed ARS	ORC-MCM		Mitochondrial ribosomal protein of the large subunit, has similarity to E. coli L2 ribosomal protein; fat21 mutant allele causes inability to utilize oleate and may interfere with activity of the Adr1p transcription factor
5	63800	64200	YEL049W	PAU2	63728	64090	W				Part of 23-member seripauperin multigene family encoded mainly in subtelomeric regions, active during alcoholic fermentation, regulated by anaerobiosis, negatively regulated by oxygen, repressed by heme
5	67200	68700	YEL046C	GLY1	67629	68792	C	Dubious ARS	ORC-MCM		Threonine aldolase, catalyzes the cleavage of L-allo-threonine and L-threonine to glycine; involved in glycine biosynthesis
5	78300	79700	YEL040W	UTR2	78053	79456	W		ORC	Rrm3	Cell wall protein that functions in the transfer of chitin to beta(1-6)glucan; putative chitin transglycosidase; glycosylphosphatidylinositol (GPI)-anchored protein localized to the bud neck; has a role in cell wall maintenance
5	138800	139900	YEL009C	GCN4	138918	139763	C		ORC	Rrm3	Transcriptional activator of amino acid biosynthetic genes in response to amino acid starvation; expression is tightly regulated at both the transcriptional and translational levels
5	212200	213100	YER029C	SMB1	212586	213176	C	Confirmed ARS	ORC-MCM		Core Sm protein Sm B; part of heteroheptameric complex (with Smd1p, Smd2p, Smd3p, Sme1p, Smx3p, and Smx2p) that is part of the spliceosomal U1, U2, U4, and U5 snRNPs; homolog of human Sm B and Sm B'
5	304400	305600	YER073W	ALD5	304027	305589	W				Mitochondrial aldehyde dehydrogenase, involved in regulation or biosynthesis of electron transport chain components and acetate formation; activated by K+; utilizes NADP+ as the preferred coenzyme; constitutively expressed
5	339900	342100	YER091C	MET6	339860	342163	C				Cobalamin-independent methionine synthase, involved in amino acid biosynthesis; requires a minimum of two glutamates on the methyltetrahydrofolate substrate, similar to bacterial metE homologs
5	472800	473900	YER152C		472652	473983	C				Putative protein of unknown function; shares amino acid similarity with the aminotransferases Aro8p and Aro9p; YER152C is not an essential gene
6	53100	54300	YFL039C	ACT1	53260	54695	C	Dubious ARS	ORC-MCM		Actin, structural protein involved in cell polarization, endocytosis, and other cytoskeletal functions
6	75400	76000	YFL031W	HAC1	75177	76145	W				bZIP transcription factor (ATF/CREB1 homolog) that regulates the unfolded protein response, via UPRE binding, and membrane biogenesis; ER stress-induced splicing pathway utilizing Ire1p, Trl1p and Ada5p facilitates efficient Hac1p synthesis
6	96200	97600	YFL021W	GAT1	95964	97496	W	Dubious ARS			Transcriptional activator of genes involved in nitrogen catabolite repression, member of the GATA family of DNA binding proteins; activity and localization regulated by nitrogen limitation and Ure2p
6	104800	105800	YFL016C	MDJ1	104695	106230	C				Protein involved in folding of mitochondrially synthesized proteins in the mitochondrial matrix; localizes to the mitochondrial inner membrane; member of the DnaJ family of molecular chaperones
6	167500	168200	YFR012W		167881	168489	W	Confirmed ARS			Putative protein of unknown function
6	182200	182900	YFR017C		182262	182849	C			Pol2	Putative protein of unknown function; green fluorescent protein (GFP)-fusion protein localizes to the cytoplasm and is induced in response to the DNA-damaging agent MMS; YFR017C is not an essential gene
7	293900	295400	YGL114W		293463	295640	W				Putative protein of unknown function; predicted member of the oligopeptide transporter (OPT) family of membrane transporters
7	385600	389100	YGL062W	PYC1	385199	388735	W	Confirmed ARS			Pyruvate carboxylase isoform, cytoplasmic enzyme that converts pyruvate to oxaloacetate; highly similar to isoform Pyc2p but differentially regulated; mutations in the human homolog are associated with lactic acidosis
7	476700	478300	YGL009C	LEU1	476318	478657	C				Isopropylmalate isomerase, catalyzes the second step in the leucine biosynthesis pathway
7	479900	482600	YGL008C	PMA1	479915	482671	C	Likely ARS	ORC	Rrm3	Plasma membrane H+-ATPase, pumps protons out of the cell; major regulator of cytoplasmic pH and plasma membrane potential; part of the P2 subgroup of cation-transporting ATPases
7	599400	601200	YGR055W	MUP1	599421	601145	W				High affinity methionine permease, integral membrane protein with 13 putative membrane-spanning regions; also involved in cysteine uptake
7	611000	611700	YGR060W	ERG25	610568	611497	W				C-4 methyl sterol oxidase, catalyzes the first of three steps required to remove two C-4 methyl groups from an intermediate in ergosterol biosynthesis; mutants accumulate the sterol intermediate 4,4-dimethylzymosterol
7	649600	650500	YGR086C	PIL1	649602	650621	C				Primary component of eisosomes, which are large immobile patch structures at the cell cortex associated with endocytosis, along with Lsp1p and Sur7p; null mutants show activation of Pkc1p/Ypk1p stress resistance pathways
7	798700	800000	YGR155W	CYS4	798548	800071	W	Dubious ARS			Cystathionine beta-synthase, catalyzes the synthesis of cystathionine from serine and homocysteine, the first committed step in cysteine biosynthesis
7	834300	835500	YGR169C	PUS6	834694	835908	C	Confirmed ARS	ORC-MCM		Pseudouridine synthase responsible for modification of cytoplasmic and mitochondrial tRNAs at position 31; mutation of Asp168 to Ala abolishes enzyme activity; not essential for viability
7	876700	877800	YGR189C	CRH1	876674	878197	C				Cell wall protein that functions in the transfer of chitin to beta(1-6)glucan, putative chitin transglycosidase
7	881300	883900	YGR192C	TDH3	882817	883815	C	Likely ARS	ORC-MCM	Pol2, Rrm3	Glyceraldehyde-3-phosphate dehydrogenase, isozyme 3, involved in glycolysis and gluconeogenesis; tetramer that catalyzes the reaction of glyceraldehyde-3-phosphate to 1,3 bis-phosphoglycerate; detected in the cytoplasm and cell-wall
7	906200	908700	YGR204W	ADE3	905939	908779	W				Cytoplasmic trifunctional enzyme C1-tetrahydrofolate synthase, involved in single carbon metabolism and required for biosynthesis of purines, thymidylate, methionine, and histidine
7	1001000	1002300	YGR254W	ENO1	1000932	1002245	W	Likely ARS	ORC-MCM		Enolase I, a phosphopyruvate hydratase that catalyzes the conversion of 2-phosphoglycerate to phosphoenolpyruvate during glycolysis and the reverse reaction during gluconeogenesis; expression is repressed in response to glucose
7	1057700	1058600	YGR282C	BGL2	1057789	1058730	C				Endo-beta-1,3-glucanase, major protein of the cell wall, involved in cell wall maintenance
7	1080100	1080800	YGR294W		1080312	1080674	W				Hypothetical protein
8	11600	12500	YHL046C		11921	12283	C				Putative protein of unknown function; not an essential gene
8	36600	38100	YHL032C	GUT1	36377	38506	C			Pol2	Glycerol kinase, converts glycerol to glycerol-3-phosphate; glucose repression of expression is mediated by Adr1p and Ino2p-Ino4p; derepression of expression on non-fermentable carbon sources is mediated by Opi1p and Rsf1p
8	122900	123500	YHR008C	SOD2	122884	123585	C				Mitochondrial superoxide dismutase; protects cells against oxygen toxicity
8	175700	176700	YHR033W		175541	176812	W			Pol2	Putative protein of unknown function; epitope-tagged protein localizes to the cytoplasm
8	359300	360400	YHR126C		359705	360184	C	Likely ARS			Putative protein of unknown function; transcription dependent upon Azf1p
8	451400	452900	YHR174W	ENO2	451327	452640	W	Likely ARS	ORC-MCM	Rrm3	Enolase II, a phosphopyruvate hydratase that catalyzes the conversion of 2-phosphoglycerate to phosphoenolpyruvate during glycolysis and the reverse reaction during gluconeogenesis; expression is induced in response to glucose
8	471200	472500	YHR183W	GND1	470960	472429	W				6-phosphogluconate dehydrogenase (decarboxylating), catalyzes an NADPH regenerating reaction in the pentose phosphate pathway; required for growth on D-glucono-delta-lactone and adaptation to oxidative stress
8	497700	498400	YHR199C		497490	498422	C				Putative protein of unknown function; the authentic, non-tagged protein is detected in highly purified mitochondria in high-throughput studies
8	559800	562500	YHR219W		560173	562047	W	Dubious ARS		Pol2	Putative protein of unknown function with similarity to helicases; located in the telomere region on the right arm of chromosome VIII
9	55300	55900	YIL153W	RRD1	55198	56379	W			Pol2	Activator of the phosphotyrosyl phosphatase activity of PP2A; regulates G1 phase progression, the G2/M phase transition, microtubule dynamics, the osmoresponse, bud morphogenesis and DNA repair; subunit of the Tap42p-Sit4p-Rrd1p complex
9	128200	129700	YIL123W	SIM1	128151	129578	W				Protein of the SUN family (Sim1p, Uth1p, Nca3p, Sun4p) that may participate in DNA replication, promoter contains SCB regulation box at -300 bp indicating that expression may be cell cycle-regulated
9	382800	383700	YIR016W		382625	383422	W				Putative protein of unknown function; expression directly regulated by the metabolic and meiotic transcriptional regulator Ume6p; YIR016W is a non-essential gene
9	406200	407500	YIR027C	DAL1	406257	407639	C	Likely ARS	ORC-MCM		Allantoinase, converts allantoin to allantoate in the first step of allantoin degradation; expression sensitive to nitrogen catabolite repression
9	422100	422800	YIR036C		422071	422862	C				Putative benzil reductase;(GFP)-fusion protein localizes to the cytoplasm and is induced by the DNA-damaging agent MMS; sequence similarity with short-chain dehydrogenase/reductases; null mutant has increased spontaneous Rad52 foci
9	433600	434500	YIR041W	PAU15	433925	434299	W	Likely ARS			Hypothetical protein
10	290000	290600	YJL079C	PRY1	289870	290769	C				Protein of unknown function, has similarity to Pry2p and Pry3p and to the plant PR-1 class of pathogen related proteins
10	338300	339300	YJL052W	TDH1	338266	339264	W		ORC-MCM		Glyceraldehyde-3-phosphate dehydrogenase, isozyme 1, involved in glycolysis and gluconeogenesis; tetramer that catalyzes the reaction of glyceraldehyde-3-phosphate to 1,3 bis-phosphoglycerate; detected in the cytoplasm and cell-wall
10	381500	383100	YJL034W	KAR2	381322	383370	W				ATPase involved in protein import into the ER, also acts as a chaperone to mediate protein folding in the ER and may play a role in ER export of soluble proteins; regulates the unfolded protein response via interaction with Ire1p
10	464400	466000	YJR016C	ILV3	464444	466201	C			Pol2, Rrm3	Dihydroxyacid dehydratase, catalyzes third step in the common pathway leading to biosynthesis of branched-chain amino acids
10	519500	521600	YJR045C	SSC1	519631	521595	C				Mitochondrial matrix ATPase that is a subunit of the presequence translocase-associated protein import motor (PAM); involved in protein translocation into the matrix and protein folding; member of the heat shock protein 70 (HSP70) family
10	577300	578300	YJR077C	MIR1	577248	578183	C				Mitochondrial phosphate carrier, imports inorganic phosphate into mitochondria; functionally redundant with Pic2p but more abundant than Pic2 under normal conditions
10	612200	613400	YJR097W	JJJ3	612409	612927	W	Confirmed ARS	ORC-MCM		Protein of unknown function, contains a J-domain, which is a region with homology to the E. coli DnaJ protein
10	647700	649300	YJR121W	ATP2	647601	649136	W				Beta subunit of the F1 sector of mitochondrial F1F0 ATP synthase, which is a large, evolutionarily conserved enzyme complex required for ATP synthesis
11	163500	164500	YKL152C	GPM1	163647	164390	C	Dubious ARS	ORC-MCM	Rrm3	Tetrameric phosphoglycerate mutase, mediates the conversion of 3-phosphoglycerate to 2-phosphoglycerate during glycolysis and the reverse reaction during gluconeogenesis
11	169300	170800	YKL148C	SDH1	169212	171134	C				Flavoprotein subunit of succinate dehydrogenase (Sdh1p, Sdh2p, Sdh3p, Sdh4p), which couples the oxidation of succinate to the transfer of electrons to ubiquinone
11	279000	279800	YKL085W	MDH1	278767	279771	W				Mitochondrial malate dehydrogenase, catalyzes interconversion of malate and oxaloacetate; involved in the tricarboxylic acid (TCA) cycle
11	326000	327100	YKL060C	FBA1	326052	327131	C	Likely ARS	ORC-MCM	Rrm3	Fructose 1,6-bisphosphate aldolase, required for glycolysis and gluconeogenesis; catalyzes conversion of fructose 1,6 bisphosphate to glyceraldehyde-3-P and dihydroxyacetone-P; locates to mitochondrial outer surface upon oxidative stress
11	519100	520400	YKR042W	UTH1	519169	520266	W	Likely ARS	ORC-MCM	Rrm3	Mitochondrial outer membrane and cell wall localized SUN family member required for mitochondrial autophagy; involved in the oxidative stress response, life span during starvation, mitochondrial biogenesis, and cell death
11	524100	524700	YKR046C	PET10	523865	524716	C				Protein of unknown function that co-purifies with lipid particles; expression pattern suggests a role in respiratory growth; computational analysis of large-scale protein-protein interaction data suggests a role in ATP/ADP exchange
11	525000	526100	YKR048C	NAP1	525029	526282	C			Pol2	Protein that interacts with mitotic cyclin Clb2p; required for the regulation of microtubule dynamics during mitosis; controls bud morphogenesis; involved in the transport of H2A and H2B histones to the nucleus
11	658200	660100	YKR105C		658354	660102	C	Likely ARS			Putative transporter of the Major Facilitator Superfamily (MFS)
12	21100	21700	YLL060C	GTT2	21138	21839	C				Glutathione S-transferase capable of homodimerization; functional overlap with Gtt2p, Grx1p, and Grx2p
12	95500	97400	YLL024C	SSA2	95565	97484	C		ORC-MCM		ATP binding protein involved in protein folding and vacuolar import of proteins; member of heat shock protein 70 (HSP70) family; associated with the chaperonin-containing T-complex; present in the cytoplasm, vacuolar membrane and cell wall
12	197000	198100	YLR027C	AAT2	196830	198086	C	Dubious ARS	ORC-MCM		Cytosolic aspartate aminotransferase, involved in nitrogen metabolism; localizes to peroxisomes in oleate-grown cells
12	222300	223100	YLR037C	DAN2	222686	223060	C	Likely ARS			Cell wall mannoprotein with similarity to Tir1p, Tir2p, Tir3p, and Tir4p; expressed under anaerobic conditions, completely repressed during aerobic growth
12	232400	234100	YLR044C	PDC1	232391	234082	C		ORC-MCM	Pol2, Rrm3	Major of three pyruvate decarboxylase isozymes, key enzyme in alcoholic fermentation, decarboxylates pyruvate to acetaldehyde; subject to glucose-, ethanol-, and autoregulation; involved in amino acid catabolism
12	257700	259300	YLR058C	SHM2	257993	259402	C				Cytosolic serine hydroxymethyltransferase, involved in one-carbon metabolism
12	471700	472800	YLR156W		472114	472458	W			Rrm3	Putative protein of unknown function; exhibits a two-hybrid interaction with Jsn1p in a large-scale analysis
12	481900	482400	YLR157C-C		482060	482191	C				Putative protein of unknown function identified by fungal homology comparisons and RT-PCR; this ORF partially overlaps RND5-4
12	485500	486100	YLR159C-A		485712	485843	C			Pol2	Putative protein of unknown function identified by fungal homology comparisons and RT-PCR; this ORF partially overlaps RND5-5
12	515500	516600	YLR180W	SAM1	515264	516412	W				S-adenosylmethionine synthetase, catalyzes transfer of the adenosyl group of ATP to the sulfur atom of methionine; one of two differentially regulated isozymes (Sam1p and Sam2p)
12	552800	553500	YLR205C	HMX1	552726	553679	C				ER localized, heme-binding peroxidase involved in the degradation of heme; does not exhibit heme oxygenase activity despite similarity to heme oxygenases; expression regulated by AFT1
12	663200	664700	YLR259C	HSP60	663286	665004	C				Tetradecameric mitochondrial chaperonin required for ATP-dependent folding of precursor polypeptides and complex assembly; prevents aggregation and mediates protein refolding after heat shock; role in mtDNA transmission; similarity to groEL
12	732700	734100	YLR303W	MET17	732544	733878	W				O-acetyl homoserine-O-acetyl serine sulfhydrylase, required for sulfur amino acid synthesis
12	735000	737400	YLR304C	ACO1	735214	737550	C				Aconitase, required for the tricarboxylic acid (TCA) cycle and also independently required for mitochondrial genome maintenance; component of the mitochondrial nucleoid; mutation leads to glutamate auxotrophy
12	802800	804800	YLR337C	VRP1	802653	805106	C				Proline-rich actin-associated protein involved in cytoskeletal organization and cytokinesis; related to mammalian Wiskott-Aldrich syndrome protein (WASP)-interacting protein (WIP)
12	837800	839400	YLR355C	ILV5	838065	839252	C	Dubious ARS	ORC-MCM		Acetohydroxyacid reductoisomerase, mitochondrial protein involved in branched-chain amino acid biosynthesis, also required for maintenance of wild-type mitochondrial DNA
12	903900	904500	YLR390W-A	CCW14	903724	904440	W				Covalently linked cell wall glycoprotein, present in the inner layer of the cell wall
12	1012800	1014200	YLR438W	CAR2	1012498	1013772	W	Confirmed ARS	ORC-MCM		L-ornithine transaminase (OTAse), catalyzes the second step of arginine degradation, expression is dually-regulated by allophanate induction and a specific arginine induction process; not nitrogen catabolite repression sensitive
12	1023700	1024900	YLR445W		1024186	1024834	W	Confirmed ARS			Hypothetical protein
12	1059400	1060700	YLR460C		1059755	1060885	C	Likely ARS			Putative protein of unknown function, possibly up-regulated by iodine
13	24000	25600	YML123C	PHO84	24038	25801	C	Dubious ARS	ORC	Pol2, Rrm3	High-affinity inorganic phosphate (Pi) transporter and low-affinity manganese transporter; regulated by Pho4p and Spt7p; mutation confers resistance to arsenate; exit from the ER during maturation requires Pho86p
13	27900	29800	YML120C	NDI1	28266	29807	C				NADH:ubiquinone oxidoreductase, transfers electrons from NADH to ubiquinone in the respiratory chain but does not pump protons, in contrast to the higher eukaryotic multisubunit respiratory complex I; homolog of human AMID
13	68600	69500	YML102W	CAC2	68294	69700	W			Pol2	Component of the chromatin assembly complex (with Rlf2p and Msi1p) that assembles newly synthesized histones onto recently replicated DNA, required for building functional kinetochores, conserved from yeast to humans
13	70500	73600	YML100W	TSL1	70624	73920	W	Dubious ARS			Large subunit of trehalose 6-phosphate synthase (Tps1p)/phosphatase (Tps2p) complex, which converts uridine-5'-diphosphoglucose and glucose 6-phosphate to trehalose, homologous to Tps3p and may share function
13	170800	171400	YML052W	SUR7	170402	171310	W				Putative integral membrane protein; component of eisosomes; associated with endocytosis, along with Pil1p and Lsp1p; sporulation and plasma membrane sphingolipid content are altered in mutants
13	484200	486100	YMR108W	ILV2	484083	486146	W				Acetolactate synthase, catalyses the first common step in isoleucine and valine biosynthesis and is the target of several classes of inhibitors, localizes to the mitochondria; expression of the gene is under general amino acid control
13	511400	511900	YMR122W-A		511314	511568	W				Protein of unknown function; green fluorescent protein (GFP)-fusion protein localizes to the cytoplasm and endoplasmic reticulum
13	611000	611900	YMR175W-A		611313	611507	W	Confirmed ARS			Putative protein of unknown function
13	632500	634900	YMR186W	HSC82	632354	634471	W	Confirmed ARS	ORC-MCM		Cytoplasmic chaperone of the Hsp90 family, redundant in function and nearly identical with Hsp82p, and together they are essential; expressed constitutively at 10-fold higher basal levels that HSP82 and induced 2-3 fold by heat shock
13	637800	640600	YMR189W	GCV2	637499	640603	W				P subunit of the mitochondrial glycine decarboxylase complex, required for the catabolism of glycine to 5,10-methylene-THF; expression is regulated by levels of levels of 5,10-methylene-THF in the cytoplasm
13	819200	819900	YMR276W	DSK2	818826	819947	W			Pol2	Nuclear-enriched ubiquitin-like polyubiquitin-binding protein, required for spindle pole body (SPB) duplication and for transit through the G2/M phase of the cell cycle, involved in proteolysis, interacts with the proteasome
13	859600	860600	YMR296C	LCB1	859214	860890	C				Component of serine palmitoyltransferase, responsible along with Lcb2p for the first committed step in sphingolipid synthesis, which is the condensation of serine with palmitoyl-CoA to form 3-ketosphinganine
13	862000	863400	YMR297W	PRC1	861921	863519	W				Vacuolar carboxypeptidase Y (proteinase C), broad-specificity C-terminal exopeptidase involved in non-specific protein degradation in the vacuole; member of the serine carboxypeptidase family
13	887300	888700	YMR307W	GAS1	887002	888681	W		ORC		Beta-1,3-glucanosyltransferase, required for cell wall assembly; localizes to the cell surface via a glycosylphosphatidylinositol (GPI) anchor
14	33500	34100	YNL322C	KRE1	33293	34234	C	Dubious ARS			Cell wall glycoprotein involved in beta-glucan assembly; serves as a K1 killer toxin membrane receptor
14	117600	118800	YNL277W	MET2	117349	118809	W				L-homoserine-O-acetyltransferase, catalyzes the conversion of homoserine to O-acetyl homoserine which is the first step of the methionine biosynthetic pathway
14	372500	373600	YNL134C		372453	373583	C				Putative protein of unknown function with similarity to dehydrogenases from other model organisms; green fluorescent protein (GFP)-fusion protein localizes to both the cytoplasm and nucleus and is induced by the DNA-damaging agent MMS
14	424900	426400	YNL104C	LEU4	424897	426756	C				Alpha-isopropylmalate synthase (2-isopropylmalate synthase); the main isozyme responsible for the first step in the leucine biosynthesis pathway
14	501800	502800	YNL066W	SUN4	501516	502778	W			Rrm3	Cell wall protein related to glucanases, possibly involved in cell wall septation; member of the SUN family
14	517700	518900	YNL055C	POR1	517995	518846	C	Likely ARS			Mitochondrial porin (voltage-dependent anion channel), outer membrane protein required for the maintenance of mitochondrial osmotic stability and mitochondrial membrane permeability
14	618600	619500	YNL007C	SIS1	618509	619567	C				Type II HSP40 co-chaperone that interacts with the HSP70 protein Ssa1p; not functionally redundant with Ydj1p due to due to substrate specificity; shares similarity with bacterial DnaJ proteins
14	629500	630900	YNR001C	CIT1	629624	631063	C			Rrm3	Citrate synthase, catalyzes the condensation of acetyl coenzyme A and oxaloacetate to form citrate; the rate-limiting enzyme of the TCA cycle; nuclear encoded mitochondrial protein
14	777300	778300	YNR074C	AIF1	777602	778738	C				Mitochondrial cell death effector that translocates to the nucleus in response to apoptotic stimuli, homolog of mammalian Apoptosis-Inducing Factor, putative reductase
15	159400	160600	YOL086C	ADH1	159548	160594	C	Dubious ARS	ORC-MCM		Alcohol dehydrogenase, fermentative isozyme active as homo- or heterotetramers; required for the reduction of acetaldehyde to ethanol, the last step in the glycolytic pathway
15	444900	445900	YOR063W	RPL3	444688	445851	W	Likely ARS	ORC-MCM	Pol2, Rrm3	Protein component of the large (60S) ribosomal subunit, has similarity to E. coli L3 and rat L3 ribosomal proteins; involved in the replication and maintenance of killer double stranded RNA virus
15	447500	448400	YOR065W	CYT1	447441	448370	W				Cytochrome c1, component of the mitochondrial respiratory chain; expression is regulated by the heme-activated, glucose-repressed Hap2p/3p/4p/5p CCAAT-binding complex
15	480100	481500	YOR084W		480589	481752	W				Putative lipase of the peroxisomal matrix; transcriptionally activated by Yrm1p along with genes involved in multidrug resistance
15	681000	682000	YOR185C	GSP2	681445	682107	C	Likely ARS	ORC-MCM		GTP binding protein (mammalian Ranp homolog) involved in the maintenance of nuclear organization, RNA processing and transport; interacts with Kap121p, Kap123p and Pdr6p (karyophilin betas); Gsp1p homolog that is not required for viability
15	723100	724900	YOR204W	DED1	722912	724726	W			Rrm3	ATP-dependent DEAD (Asp-Glu-Ala-Asp)-box RNA helicase, required for translation initiation of all yeast mRNAs; mutations in human DEAD-box DBY are a frequent cause of male infertility
15	883100	884000	YOR303W	CPA1	882897	884132	W				Small subunit of carbamoyl phosphate synthetase, which catalyzes a step in the synthesis of citrulline, an arginine precursor; translationally regulated by an attenuator peptide encoded by YOR302W within the CPA1 mRNA 5'-leader
15	899200	900100	YOR311C	HSD1	899053	899925	C	Likely ARS	ORC-MCM		Endoplasmic reticulum (ER)-resident membrane protein, overproduction induces enlargement of ER-like membrane structures and suppresses a temperature-sensitive sly1 mutation
16	259700	260700	YPL154C	PEP4	259713	260930	C				Vacuolar aspartyl protease (proteinase A), required for the posttranslational precursor maturation of vacuolar proteinases; important for protein turnover after oxidative damage; synthesized as a zymogen, self-activates
16	377200	377900	YPL090C	RPS6A	377288	378392	C	Likely ARS	ORC-MCM		Protein component of the small (40S) ribosomal subunit; identical to Rps6Bp and has similarity to rat S6 ribosomal protein
16	427800	428300	YPL065W	VPS28	427924	428652	W	Dubious ARS			Component of the ESCRT-I complex, which is involved in ubiquitin-dependent sorting of proteins into the endosome; involved in transport of precursors for soluble vacuolar hydrolases from the late endosome to the vacuole
16	432900	434000	YPL061W	ALD6	432585	434087	W		ORC		Cytosolic aldehyde dehydrogenase, activated by Mg2+ and utilizes NADP+ as the preferred coenzyme; required for conversion of acetaldehyde to acetate; constitutively expressed; locates to the mitochondrial outer surface upon oxidative stress
16	453900	454900	YPL055C	LGE1	453989	454987	C	Likely ARS	ORC-MCM		Protein of unknown function; null mutant forms abnormally large cells
16	550600	551500	YPL004C	LSP1	550629	551654	C				Primary component of eisosomes, which are large immobile patch structures at the cell cortex associated with endocytosis, along with Pil1p and Sur7p; null mutants show activation of Pkc1p/Ypk1p stress resistance pathways
16	642400	643400	YPR035W	GLN1	642205	643317	W				Glutamine synthetase (GS), synthesizes glutamine from glutamate and ammonia; with Glt1p, forms the secondary pathway for glutamate biosynthesis from ammonia; expression regulated by nitrogen source and by amino acid limitation
16	700700	702200	YPR080W	TEF1	700592	701968	W	Dubious ARS	ORC-MCM	Pol2, Rrm3	Translational elongation factor EF-1 alpha; also encoded by TEF2; functions in the binding reaction of aminoacyl-tRNA (AA-tRNA) to ribosomes
16	822800	824500	YPR145W	ASN1	822616	824334	W	Likely ARS	ORC-MCM	Pol2, Rrm3	Asparagine synthetase, isozyme of Asn2p; catalyzes the synthesis of L-asparagine from L-aspartate in the asparagine biosynthetic pathway
16	919700	920500	YPR191W	QCR2	919377	920483	W				Subunit 2 of the ubiquinol cytochrome-c reductase complex, which is a component of the mitochondrial inner membrane electron transport chain; transcription is regulated by Hap1p, Hap2p/Hap3p, and heme
16	922000	922800	YPR192W	AQY1	921856	922773	W				Spore-specific water channel that mediates the transport of water across cell membranes, developmentally controlled; may play a role in spore maturation, probably by allowing water outflow, may be involved in freeze tolerance
