# Supplementary material for: The Origin Recognition Complex Interacts with a Subset of Metabolic Genes Tightly Linked to Origins of Replication
Source: PLoS Genet. 2009 Dec 4;5(12):e1000755. doi: 10.1371/journal.pgen.1000755 (PMC2778871; doi:10.1371/journal.pgen.1000755)
Supplement: Table S3 — Full ARS assay results. (0.04 MB XLS) [file pgen.1000755.s007.xls]

## Sheet: ORF-ORC
chr	SGD start	SGD end	Insert size	ARS assay	Gene(s)	OriDB	Xu et al peak	Notes	ARS
2	475910	480305	4395	-	pTEF2*, pMUD1	Likely	ORCMCM2-24	S288c
2	476716	479311	2320	-	pTEF2	Likely	ORCMCM2-24	W303
2	476716	479036	2595	-	pTEF2	Likely	ORCMCM2-24	W303
2	476716	479688	2972	-	pTEF2	Likely	ORCMCM2-24	W303
2	477049	479311	1988	-	pTEF2	Likely	ORCMCM2-24	W303
2	477049	479036	2263	-	pTEF2	Likely	ORCMCM2-24	W303
2	477049	479688	2640	-	pTEF2	Likely	ORCMCM2-24	W303
2	477677	479311	1360	-	TEF2	Likely	ORCMCM2-24	W303
2	477677	479036	1635	-	TEF2	Likely	ORCMCM2-24	W303
2	477677	479036	2012	-	TEF2	Likely	ORCMCM2-24	W303
4	234334	239105	4771	+	pPCL2, pCDC48**	Likely	MCM2-47	W303	ARS409.5
4	235810	236325	516	+	169bp of CDC48 3' end	Likely	MCM2-47	W303	ARS409.5
4	235936	236185	250	+	29bp of CDC48 3' end	Likely	MCM2-47	W303	ARS409.5
4	236157	238664	2508	-	CDC48	Likely	MCM2-47	W303
4	628430	628927	498	-	103bp of RLI1 5' end	Likely	ORCMCM2-57	W303
4	1233713	1238938	5226	-	pARO10, pYRA1, YDR381C-A			W303
6	50831	55704	4874	-	pYFL040W, pACT1	Likely	ORCMCM2-102	W303
7	737564	742621	5058	-	pASN2	Dubious		W303
7	881685	886651	4967	-	pTDH3, pPDX1	Likely	ORCMCM2-128	W303
7	886566	892037	5471	+	XKS1, ARS731.5***, pSKI6, FYV8	Confirmed	ORCMCM2-129	W303
7	1000914	1005187	4274	-	ENO1, pCOQ6	Likely	ORCMCM2-132	W303
8	449738	453640	3903	-	pENO2, pCTR2	Likely	ORCMCM2-148	W303
8	450441	453078	2638	-	pENO2	Likely	ORCMCM2-148	W303
10	338401	344036	5636	-	TDH1, pYJR051W		ORCMCM2-181	W303
11	161256	166656	5401	-	pSRP102, pGPM1, pYKL151C	Dubious	ORCMCM2-196	W303
11	323570	327460	3891	-	MSN4, pYKL061W, pFBA1	Likely	ORCMCM2-199	S288c
11	325731	327207	1477	-	FBA1	Likely	ORCMCM2-199	W303
11	518562	523705	5144	-	pUTH1, pYKR043C, pUIP5,p YKR045C	Likely	ORCMCM2-207	W303
12	281384	285678	4295	-	pBUD20, pRPL10, pYLR077W	Likely		W303
12	728930	734397	4805	-	pILV5, pYLR356W	Dubious	ORCMCM2-236	W303
15	443319	447474	4156	-	pRPL3, pYNG1	Likely	ORCMCM2-301	W303
16	697976	703263	5288	-	pMRL1, pTEF1, GRS2	Dubious	ORCMCM2-341	S288c
16	700083	702172	2090	-	pTEF1	Dubious	ORCMCM2-341	W303
16	700604	701963	1360	-	TEF1	Dubious	ORCMCM2-341	W303
16	820861	825284	4424	-	pASN1	Likely	ORCMCM2-344	W303
16	823834	827733	3900	-	ASN1, pYPR147C, YPR148C	Likely	ORCMCM2-344	W303
* ORF-ORC genes are highlighted in bold. The presence of a "p" in front of
a gene name indicates that the clone contained the gene's promoter.
** The 4.7 Kb CDC48-containing clone possessed ARS activity which was
subsequently mapped to a region just downstream of CDC48 ORF. The ORF
itself did not possess ARS activity (see the result for the 2.5 Kb CDC48 clone).
*** ARS731.5 served as the positive control for these assays

## Sheet: Non ORF-ORC
chr	SGD start	SGD end	Insert size	ARS assay	Gene(s)	OriDB	Xu et al peak	Notes	ARS
4	315757	321568	5812	+	pVAM6, RXT3	Likely	ORCMCM2-48	W303	ARS412
4	316720	317112	393	+	142bp of VAM6 3' end	Likely	ORCMCM2-48	W303	ARS412
4	434525	435605	866	+		Likely	ORCMCM2-51	W303	ARS415
4	434525	435390	1081	+		Likely	ORCMCM2-52	W303	ARS415
4	435058	435605	333	+		Likely	ORCMCM2-53	W303	ARS415
4	435058	435390	548	+		Likely	ORCMCM2-54	W303	ARS415
4	626459	630451	3993	+	pRLI1, pUBC13	Likely	ORCMCM2-57	W303	ARS420
4	629077	629674	598	+		Likely	ORCMCM2-57	W303	ARS420
4	1500763	1506084	5322	+	pYDR533C, pFIT1	Likely	ORCMCM2-77	W303	ARS447
4	1502629	1503226	598	+		Likely	ORCMCM2-77	W303	ARS447
5	275417	277570	2154	+	FCY21, pFCY22	Likely	ORCMCM2-89-1	W303	ARS513.5
5	276127	276526	400	+	25bp of FCY21 3' end	Likely	ORCMCM2-89-2	W303	ARS513.5
5	276856	281132	4277	+	FCY22, CEM1, HOR2	Likely	ORCMCM2-89-2	W303	ARS513.7
5	278073	278355	283	+	Overlaps FCY22 & CEM1	Likely	ORCMCM2-89-2	W303	ARS513.7
8	114187	120031	5845	+	pMRS11, pSTP2	Likely	ORCMCM2-140	W303	ARS806
8	295502	299539	4038	+	pYHR097C	Likely	ORCMCM2-144	W303	ARS815
8	296883	297476	594	+	89bp of YHR097C 3' end	Likely	ORCMCM2-144	W303	ARS815
9	71429	75903	4475	+	pECM37	Likely	ORCMCM2-158	W303	ARS907
9	73803	74220	418	+	37bp of ECM37 3' end	Likely	ORCMCM2-158	W303	ARS907
9	307331	313519	6189	+	pYIL024C, pYKE4, pTIM44	Likely	ORCMCM2-165	W303	ARS916
9	310583	311070	488	+		Likely	ORCMCM2-165	W303	ARS916
12	728930	734397	5468	+	EXG1, pYLR301W, pMET17	Likely	ORCMCM2-231	W303	ARS1222
13	500925	504879	3955	+	pSPC24, pYMR118	Likely	ORCMCM2-256	W303	ARS1319
15	226032	228676	2645	+		Likely		W303	ARS1510.5
15	227482	228676	637	+		Likely		W303	ARS1510.5
15	227482	228676	1195	+		Likely		W303	ARS1510.5
15	227574	228118	545	-		Likely		W303
15	227574	228676	1103	-		Likely		W303
15	228245	228676	432	-		Likely		W303
